# Supplementary material for: A kinesin-13 family kinesin in Trypanosoma brucei regulates cytokinesis and cytoskeleton morphogenesis by promoting microtubule bundling
Source: PLoS Pathog. 2024 Feb 1;20(2):e1012000. doi: 10.1371/journal.ppat.1012000 (PMC10863849; doi:10.1371/journal.ppat.1012000)
Supplement: S1 Data — (XLSX) [file ppat.1012000.s002.xlsx]

## Sheet: Fig 1A
Protein name	TritrypDB accession #	CIF1 BioID Mascot score	Log2 Mascot score					FPRC BioID Mascot score	Log2 Mascot score		Localization
CIF1	Tb927.11.15800	1451	10.5028					30	4.90689		New FAZ tip, cleavage furrow
KLIF	Tb927.8.4950	754	9.55842					115	6.84549		New FAZ tip, cleavage furrow
FPRC	Tb927.10.6360	80	6.32193					585	9.19229		FAZ tip
CIF2	Tb927.9.14290	283	8.14466					0	0		New FAZ tip, cleavage furrow
CIF3	Tb927.10.13100	0	0					49	5.61471		New FAZ tip, cleavage furrow
CIF4	Tb927.10.8240	0	0					386	8.59246		FAZ tip, cleavage furrow
FRW1	Tb927.10.870	25	4.64386					96	6.58496		New FAZ tip, cleavage furrow
KAT60a	Tb927.11.8350	49	5.61471					0	0		New FAZ tip
KAT80	Tb927.9.9960	70	6.12928					0	0		New FAZ tip
TbPLK	Tb927.7.6310	33	5.04439					58	5.85798		New FAZ tip, hook complex, basal body
KPP1	Tb927.5.4380	18	4.16993					0	0		New FAZ tip, basal body
CAP27	Tb927.7.3440	34	5.08746					172	7.42626		Cortical cytoskeleton
CAP30	Tb927.11.720 (Tb11.0840)	210	7.71425					25	4.64386		Cortical cytoskeleton
CAP36	Tb927.10.15760	24	4.58496					158	7.30378		Cortical cytoskeleton
CAP41	Tb927.9.6920	98	6.61471					48	5.58496		Cortical cytoskeleton
CAP42	Tb927.4.1300	24	4.58496					223	7.8009		Cortical cytoskeleton
CAP46	Tb927.11.1840 (Tb11.1380)	597	9.22159					200	7.64386		Cortical cytoskeleton
CAP50	Tb927.11.2610	27	4.75489					106	6.72792		Cortical cytoskeleton
CAP52	Tb927.6.5070	104	6.70044					181	7.49985		Cortical cytoskeleton
CAP62	Tb927.11.15140	60	5.90689					49	5.61471		Cortical cytoskeleton
CAP64	Tb927.3.1010	147	7.19967					169	7.40088		Cortical cytoskeleton
CAP67	Tb927.10.5880	58	5.85798					70	6.12928		Cortical cytoskeleton
CAP156	Tb927.11.4280	63	5.97728					23	4.52356		Cortical cytoskeleton
CAP51	Tb927.7.2640	616	9.26679					153	7.25739		Cortical cytoskeleton
KH1	Tb927.10.8940	316	8.30378					848	9.72792		Cortical cytoskeleton
WCB	Tb927.7.3550	297	8.21432					719	9.48985		Cortical cytoskeleton
PAVE2	Tb927.9.11540	175	7.45121					290	8.17991		Cortical cytoskeleton
KIN-C	Tb927.8.2630	153	7.25739					155	7.27612		Cortical cytoskeleton
KIN13-5	Tb927.11.3280	148	7.20945					76	6.24793		New FAZ tip, Basal body
AIR9	Tb927.11.17000	130	7.02237					525	9.03617		Cortical cytoskeleton
KIFC1	Tb927.10.14890	87	6.44294					33	5.04439		Cortical cytoskeleton
CAP5.5	Tb927.4.3950	55	5.78136					361	8.49586		Cortical cytoskeleton
KIN-D	Tb927.11.10760	41	5.35755					69	6.10852		Cortical cytoskeleton
MARP	Tb927.10.10360	0	0					543	9.08481		Cortical cytoskeleton, basal body
PAVE1	Tb927.8.2030	56	5.80735					191	7.57743		Cortical cytoskeleton
PAD2	Tb927.7.5940	0	0					286	8.15987		Cortical cytoskeleton
PAD1	Tb927.7.5930	57	5.83289					0	0		Cortical cytoskeleton
CAP51V	Tb927.7.2650	0	0					0	0		Cortical cytoskeleton
CAP5.5V	Tb927.8.8330	0	0					157	7.29462		Cortical cytoskeleton
CAP17	Tb927.11.16200	30	4.90689					21	4.39232		Cortical cytoskeleton

## Sheet: Fig 2B
pZJM-KIN13-5 cell growth curve (12.02.2019)
day	-tet			day	+tet
0	100000	5		0	100000
1	430000	5.63347		1	370000
2	1985000	6.29776		2	1020000
3	10100000	7.00432		3	2750000
4	56400000	7.75128		4	5820000
5	265080000	8.42338		5	10670000
day	-Tet	+Tet
0	5	5
1	5.63347	5.5682
2	6.29776	6.0086
3	7.00432	6.43933
4	7.75128	6.76492
5	8.42338	7.02816

## Sheet: Fig 2C
04.12.2023			pZJM-KIN13-5 fix in Gluta, low speed spin 750g, 8mins
0h	1st	2nd	3rd	average	stev		24h	1st	2nd	3rd	average	stev		48h	1st	2nd	3rd	average	stev		72h	1st	2nd	3rd	average	stev
1N1K	73.2	80.17	81.3	78.2233	4.38687		1N1K	61.62	61.67	67.48	63.59	3.36893		1N1K	23.45	23.89	24.33	23.89	0.44		1N1K	14.41	14.29	11.28	13.3267	1.77348
1N2K	12.5	9.09	8.94	10.1767	2.01346		1N2K	12.15	11.69	10.09	11.31	1.0813		1N2K	6.26	7.9	5.86	6.67333	1.08099		1N2K	0.85	0	0	0.283333	0.490748
2N2K	14.3	10.74	9.76	11.6	2.38906		2N2K	24.68	25.64	21.89	24.07	1.948		2N2K	50.89	48.54	47.09	48.84	1.91768		2N2K	14.84	13.89	15.41	14.7133	0.767876
2N1K	0	0	0	0	0		2N1K	0.89	0.45	0.22	0.52	0.340441		2N1K	6.36	5.43	5.88	5.89	0.465081		2N1K	2.71	4.22	2.65	3.19333	0.889625
XN1K	0	0	0	0	0		XN1K	0.66	0.55	0.32	0.51	0.173494		XN1K	5.56	5.23	5.62	5.47	0.21		XN1K	28.8	32.04	31.42	30.7533	1.71981
XN2K	0	0	0	0	0		XN2K	0	0	0	0	0		XN2K	4.34	3.8	6.51	4.88333	1.43438		XN2K	35.9	33.23	36.02	35.05	1.57731
0NXK	0	0	0	0	0		0NXK	0	0	0	0	0		0NXK	3.14	5.21	4.71	4.35333	1.08011		0NXK	2.49	2.33	3.22	2.68	0.474447
	100	100	100	100				100	100	100	100				100	100	100	100				100	100	100	100
																				0 h	24 h	48 h	72 h
																			1N1K	78.22	63.59	23.89	13.3267
																			1N2K	10.1767	11.31	6.67333	0.283333
																			2N2K	11.6	24.07	48.84	14.7133
																			2N1K	0	0.52	5.89	3.19333
																			xNyK	0	0.51	10.37	65.8
																			0N1K	0	0	4.35	2.68
																				4.43	3.37	0.44	1.77
																				2.01	1.08	1.08	0.2
																				2.39	1.95	1.92	0.77
																				0	0.34	0.47	0.89
																				0	0.17	1.43	1.72
																				0	0	1.08	0.47

## Sheet: Fig 2F
pZJM-KIN13-5, 2N2K cells, 05.12.2023
Day0						Day1						Day2
	not dividing	dividing		total cells		not dividing	dividing		total cells			not dividing	dividing		total cells
1st	21	10		31		35	36		71			2	45		47
%	67.7419	32.2581				49.2958	50.7042					4.25532	95.7447
2nd	34	16		50		26	29		55			2	50		52
%	68	32				47.2727	52.7273					3.84615	96.1538
3rd	39	18		57		31	29		60			1	35		36
%	68.4211	31.5789				51.6667	48.3333					2.77778	97.2222
	not dividing	dividing					not dividing	dividing				not dividing	dividing
Average	68.0543	31.9457				Average	49.4117	50.5883			Average	3.62642	96.3736
STDEV	0.342803	0.342803				STDEV	2.19926	2.19926			STDEV	0.762886	0.762886
	0 h	24 h	48 h
w/o furrow	68.0543	49.4117	3.62642
w/ furrow	31.9457	50.5883	96.3736
	0.342803	2.19926	0.762886
	0.342803	2.19926	0.762886

## Sheet: Fig 2G
pZJM-KIN13-5 05.18.2023
	Day0				Day2
	Old flagellum daughter cell	New falgellum daughter cell			Old flagellum daughter cell	New falgellum daughter cell
	31.6172	27.4684			60.3811	27.3575
	30.5686	27.5743			51.7207	22.871
	39.8945	28.2699			48.1668	13.9989
	33.689	26.8887			32.1364	19.1356
	32.4993	31.7331			41.3816	13.6107
	31.9448	29.3437			50.9191	18.1879
	28.1288	27.8263			40.1012	11.7405
	40.4591	34.8888			40.4137	30.3468
	34.052	32.8068			42.8283	22.9164
	38.5082	38.2057			56.3231	16.0253
	33.6033	31.0072			38.3469	16.6454
	32.0305	31.4206			53.2733	12.2597
	28.8093	27.791			49.795	11.8111
	28.3052	28.0532			60.5475	17.3158
	36.0936	36.5473			51.761	15.5817
	32.5094	32.6959			56.5197	16.2976
	30.1855	29.1823			37.2681	17.951
	32.3884	31.8692			34.7779	16.1917
	31.476	31.8591			38.0243	11.8111
	31.7885	30.5182			56.8524	25.3411
	32.4187	31.3399			51.4686	22.9214
	31.3802	30.6392			53.2078	15.0071
	32.0305	31.3701			42.2184	20.1438
	32.4237	31.7583			43.1963	15.0222
	32.6758	31.6877			55.456	18.9945
	32.4136	30.4628			41.1094	13.2528
	33.1597	31.481			42.5309	26.314
	31.8289	30.74			47.8693	17.8754
	31.4054	32.1011			50.778	20.0581
	31.3349	31.1887			43.3879	20.6782
	40.7162	33.2151			53.2733	12.2597
	32.1918	30.7904			48.2323	12.8193
	31.9851	31.3147			45.4245	15.2994
	32.5245	31.481			51.2569	17.094
	32.4288	31.355			50.4201	15.2894
	33.1597	31.3097			42.3091	15.9346
	33.2202	31.8692			44.8599	15.2339
	32.096	30.866			43.0703	16.4034
	37.2933	37.0261			43.0653	15.3398
	27.6146	26.8282			50.4503	24.3329
	32.9833	31.3097			56.4592	24.4337
	32.1213	29.4848			49.8807	12.4866
	38.6342	29.5907			40.3532	16.2119
	35.3576	33.3109			48.2373	14.014
	34.0923	31.9297			52.0282	15.9699
	37.5403	16.6101			46.105	15.0675
	34.4653	32.8724			40.3633	39.9247
	33.1698	31.8591			47.4156	15.859
	39.4509	35.3929			55.819	19.554
	34.8081	33.815			44.749	20.2245
	35.3324	34.2738			51.5089	14.2761
	34.7123	32.5195			48.1315	13.7771
	34.0973	32.4288			40.333	19.3322
	29.8175	25.2705			49.795	16.1867
	33.3462	33.0942			56.6205	18.9189
	35.6903	35.1862			47.3501	15.128
	34.677	32.4439			40.4742	17.2503
	31.1937	30.1905			48.1113	16.101
	32.3884	31.8692			49.79	21.8124
	36.517	34.8837			46.6797	20.653
	31.2844	30.2662			52.134	18.5358
	34.4351	31.8944			42.2184	15.6069
	33.6487	31.6474			28.6077	22.1249
	34.6518	31.8742			48.2121	16.1715
	35.1963	32.5145			50.1832	21.8225
	37.7168	36.7287			45.4547	16.232
	34.7829	30.4628			47.8693	20.2951
	30.2863	29.7268			51.5846	19.554
	35.2568	30.8912			37.8428	16.1413
	34.178	32.5548			52.1643	16.2925
	34.914	32.096			45.863	14.4828
	35.6752	33.568			56.4642	18.9794
	30.2762	31.3449			56.4995	16.7412
	27.3878	26.2737			61.0062	25.6637
	34.7325	33.3966			46.846	15.4305
	35.7911	34.3796			43.6299	22.1249
	34.672	31.4105			40.3431	25.4218
	35.7407	32.7766			56.4693	25.1596
	34.1124	31.8742			40.2927	15.4305
	35.3273	33.7999			43.3476	21.2327
	30.1855	27.3827			45.2833	20.1791
	34.0923	32.3683			47.5467	18.9945
	39.2039	38.1049			50.4201	24.0204
	28.2598	26.3039			49.3514	19.7658
	32.4288	31.3147			40.2927	35.5945
	30.1956	28.3556			40.8271	20.2245
	36.4464	34.2284			35.2013	32.2775
	32.1515	30.4023			45.5303	21.515
	37.253	34.2889			34.8232	34.6619
	30.5837	28.8496			45.2682	21.2781
	35.2265	33.8503			42.5057	21.515
	35.2265	32.4237			55.9148	18.9794
	36.1087	32.8724			44.3104	17.7494
average	33.5557	31.4337			46.9853	18.979

## Sheet: Fig 2H
pZJM-KIN13-5 dividing 2N2K cells 05.18.2023
Day0						Day2
	Sym. division	Asym. division					Symmetrical	Asymmetrical
	49	1		50			7	100		107
Percentage	98	2				Percentage	6.54206	93.4579
	54	2		56			5	100		105
Percentage	96.4286	3.57143				Percentage	4.7619	95.2381
	51	1		52			9	112		121
Percentage	98.0769	1.92308				Percentage	7.43802	92.562
Average	97.5018	2.49817				Average	6.24733	93.7527
STDEV	0.930266	0.930266				STDEV	1.36218	1.36218

## Sheet: Fig 2I
pZJM-KIN13-5, 2N2K cells, 05.12.2023
Day2						Day0
	2N2K---1N1K+1N1K	2N2K---2N1K+0N1K		total cells			2N2K---1N1K+1N1K	2N2K---2N1K+0N1K		total cells
1st	40	44		84		1st	92	0		92
%	47.619	52.381				%	100	0
2nd	41	35		76		2nd	105	0		105
%	53.9474	46.0526				%	100	0
3rd	45	37		82		3rd	96	0		96
%	54.878	45.122				%	100	0
	2N2K→1N1K+1N1K	2N2K→2N1K+0N1K
0 h	100	0
48 h	52.1482	47.8518
STDEV	3.94983	3.94983
	1N1K+1N1K	0N1K+2N1K

## Sheet: Fig 3C
pZJM-KIN13-5 calculation of mis-placed cell division plane based on the inter-posterior distance
	Exp 1	pixel	length		pixel	length				Exp 2	pixel	length		pixel	length				Exp 3	pixel	length		pixel	length
		0h			48 h						0h			48h						0h			48h
		134.629	9.55866		74.787	5.30988					123.453	8.76516		84.481	5.99815					127.587	9.05868		72.897	5.17569
		125.877	8.93727		44.102	3.13124					115.122	8.17366		67.345	4.78149					107.434	7.62781		72.12	5.12052
		116	8.236		42.048	2.98541					110.212	7.82505		62.897	4.46569					103.567	7.35326		60.129	4.26916
		113.146	8.03337		36.497	2.59129					107.648	7.64301		62.129	4.41116					103.565	7.35311		46.043	3.26905
		111.772	7.93581		34.928	2.47989					106.677	7.57407		54.12	3.84252					100.898	7.16376		54.804	3.89108
		109.986	7.80901		34.015	2.41506					103.387	7.34048		41.11	2.91881					100.787	7.15588		39.85	2.82935
		106.217	7.54141		31.623	2.24523					101.789	7.22702		40.804	2.89708					100.237	7.11683		35.11	2.49281
		106.212	7.54105		30.675	2.17792					101.347	7.19564		27.313	1.93922					100.232	7.11647		27.166	1.92879
		105.361	7.48063		27.893	1.9804					100.533	7.13784		26.833	1.90514					99.765	7.08331		25.962	1.8433
		105	7.455		25.06	1.77926					99.644	7.07472		20.897	1.48369					99.09	7.03539		25.313	1.79722
		104	7.384		23.601	1.67567					99.006	7.02943		20.518	1.45678					98.786	7.01381		23.324	1.656
		103.076	7.3184		20.298	1.44116					96.426	6.84625		20	1.42					97.457	6.91945		22.833	1.62114
		102.533	7.27984		20	1.42					95.482	6.77922		18.439	1.30917					94.765	6.72831		18.898	1.34176
		102.005	7.24235		19.235	1.36568					93.567	6.64326		18.248	1.29561					91.898	6.52476		18.248	1.29561
		100.24	7.11704		18.788	1.33395					92.785	6.58773		18.028	1.27999					91.878	6.52334		17.439	1.23817
		100.212	7.11505		18.682	1.32642					87.864	6.23834		17.464	1.23994					91.589	6.50282		16.248	1.15361
		99.342	7.05328		18.601	1.32067					84.119	5.97245		15.987	1.13508					90.555	6.42941		15.897	1.12869
		98.544	6.99662		18.353	1.30306					83.569	5.9334		15.232	1.08147					90.487	6.42458		15.811	1.12258
		96.694	6.86527		16.125	1.14487					80.006	5.68043		15.133	1.07444					90.456	6.42238		15.518	1.10178
		95.635	6.79008		14.422	1.02396					79.906	5.67333		14.866	1.05549					90.333	6.41364		15.232	1.08147
		95.21	6.75991		14.422	1.02396					79.432	5.63967		14.866	1.05549					88.342	6.27228		14.402	1.02254
		94.032	6.67627		13.153	0.933863					79.31	5.63101		12.166	0.863786					83.569	5.9334		13.987	0.993077
		91.351	6.48592		12.649	0.898079					77.104	5.47438		12.083	0.857893					82.908	5.88647		13.892	0.986332
		90.566	6.43019		12.207	0.866697					72.863	5.17327		12.042	0.854982					81.346	5.77557		13.035	0.925485
		89.944	6.38602		11.705	0.831055					72.645	5.15779		12.042	0.854982					81.232	5.76747		12.786	0.907806
		87.72	6.22812		11.18	0.79378					71.84	5.10064		11.705	0.831055					80.734	5.73211		12.464	0.884944
		83.409	5.92204		11.18	0.79378					70.899	5.03383		11.402	0.809542					77.98	5.53658		11.675	0.828925
		78.645	5.58379		11.045	0.784195					70.566	5.01019		10.05	0.71355					74.754	5.30753		11.345	0.805495
		68.439	4.85917		10.05	0.71355					92.72	6.58312		10	0.71					77.175	5.47942		10.817	0.768007
		67.678	4.80514		9.055	0.642905					92.005	6.53235		10	0.71					75.802	5.38194		10.166	0.721786
		69.462	4.9318		8	0.568					67.765	4.81131		9	0.639					64.675	4.59192		10.042	0.712982
		69.028	4.90099		7.81	0.55451					66.038	4.6887		9	0.639					62.569	4.4424		10	0.71
		70	4.97		7.071	0.502041					65.795	4.67144		8.064	0.572544					58.898	4.18176		8.458	0.600518
		69	4.899		4	0.284					57.689	4.09592		7.211	0.511981					56.859	4.03699		8.083	0.573893
											55.898	3.96876		6.083	0.431893					54.785	3.88973		8	0.568
	Percentage		0			97						2.8			88.57						2.9			91.4
	Mis-placed division plane		Control	KIN13-5 RNAi
		Average	1.9	92.3233
			1.64621	4.29018

## Sheet: Fig 3D
pZJM-KIN13-5 2N2K cells Distance between two posterior ends 05.19.2023
0h				48h
	pixel	length		pixel	length
	70	4.97		34.015	2.41506
	92.72	6.58312		7.071	0.502041
	105	7.455		20	1.42
	104	7.384		36.497	2.59129
	69	4.899		30.675	2.17792
	87.72	6.22812		34.928	2.47989
	89.944	6.38602		20.298	1.44116
	100.24	7.11704		18.353	1.30306
	94.032	6.67627		9.055	0.642905
	95.21	6.75991		12.207	0.866697
	98.544	6.99662		12.649	0.898079
	99.342	7.05328		19.235	1.36568
	100.212	7.11505		25.06	1.77926
	125.877	8.93727		4	0.284
	111.772	7.93581		14.422	1.02396
	103.076	7.3184		11.18	0.79378
	91.351	6.48592		14.422	1.02396
	96.694	6.86527		10.05	0.71355
	95.635	6.79008		18.601	1.32067
	90.566	6.43019		23.601	1.67567
	102.005	7.24235		44.102	3.13124
	106.212	7.54105		11.705	0.831055
	92.005	6.53235		16.125	1.14487
	83.409	5.92204		27.893	1.9804
	75.802	5.38194		11.18	0.79378
	77.175	5.47942		31.623	2.24523
	105.361	7.48063		13.153	0.933863
	102.533	7.27984		11.045	0.784195
	78.645	5.58379		8	0.568
	116	8.236		18.788	1.33395
	106.217	7.54141		7.81	0.55451
	109.986	7.80901		42.048	2.98541
	113.146	8.03337		46.043	3.26905
	134.629	9.55866		18.682	1.32642
	72.863	5.17327		84.481	5.99815
	77.104	5.47438		18.028	1.27999
	79.906	5.67333		67.345	4.78149
	65.795	4.67144		62.897	4.46569
	71.84	5.10064		12.042	0.854982
	106.677	7.57407		15.987	1.13508
	107.648	7.64301		41.11	2.91881
	92.785	6.58773		62.129	4.41116
	115.122	8.17366		12.083	0.857893
	99.644	7.07472		27.313	1.93922
	56.859	4.03699		18.248	1.29561
	69.028	4.90099		6.083	0.431893
	57.689	4.09592		20	1.42
	84.119	5.97245		20.518	1.45678
	80.006	5.68043		11.402	0.809542
	79.31	5.63101		40.804	2.89708
	69.462	4.9318		54.12	3.84252
	95.482	6.77922		10	0.71
	66.038	4.6887		17.464	1.23994
	87.864	6.23834		26.833	1.90514
	96.426	6.84625		12.166	0.863786
	100.533	7.13784		20.897	1.48369
	72.645	5.15779		15.133	1.07444
	110.212	7.82505		18.439	1.30917
	99.006	7.02943		11.705	0.831055
	93.567	6.64326		9	0.639
	101.789	7.22702		14.866	1.05549
	123.453	8.76516		9	0.639
	70.566	5.01019		8.064	0.572544
	79.432	5.63967		14.866	1.05549
	83.569	5.9334		10.05	0.71355
	67.765	4.81131		7.211	0.511981
	70.899	5.03383		12.042	0.854982
	103.387	7.34048		15.232	1.08147
	101.347	7.19564		10	0.71
	90.555	6.42941		10.817	0.768007
	107.434	7.62781		8	0.568
	100.898	7.16376		25.962	1.8433
	58.898	4.18176		23.324	1.656
	67.678	4.80514		13.892	0.986332
	54.785	3.88973		8.458	0.600518
	80.734	5.73211		39.85	2.82935
	77.98	5.53658		18.248	1.29561
	74.754	5.30753		15.811	1.12258
	68.439	4.85917		27.166	1.92879
	91.878	6.52334		13.035	0.925485
	62.569	4.4424		10	0.71
	81.232	5.76747		15.232	1.08147
	94.765	6.72831		72.897	5.17569
	55.898	3.96876		10.042	0.712982
	90.333	6.41364		13.987	0.993077
	103.567	7.35326		35.11	2.49281
	100.787	7.15588		60.129	4.26916
	64.675	4.59192		11.345	0.805495
	82.908	5.88647		25.313	1.79722
	81.346	5.77557		16.248	1.15361
	97.457	6.91945		8.083	0.573893
	91.898	6.52476		18.898	1.34176
	90.487	6.42458		15.518	1.10178
	99.09	7.03539		14.402	1.02254
	100.237	7.11683		54.804	3.89108
	98.786	7.01381		72.12	5.12052
	127.587	9.05868		11.675	0.828925
	103.565	7.35311		12.464	0.884944
	99.765	7.08331		22.833	1.62114
	90.456	6.42238		10.166	0.721786
	91.589	6.50282		12.786	0.907806
	88.342	6.27228		15.897	1.12869
	83.569	5.9334		17.439	1.23817
	100.232	7.11647		74.787	5.30988

## Sheet: Fig 4B
05.10.2023			pZJM-KIN13-5 (Fixed in Glu, Count under scanning EM)
	D2		D0
number counted
D2	all cell type
blunt posterior	77		7
tapered posterior	167		109
total cell number	244		116
blunt posterior	34		3
tapered posterior	80		48
total cell number	114		51
blunt posterior	43		3
tapered posterior	105		54
total cell number	148		57
																average
												tapered posterior	68.45	70.18	70.95	69.86		1.28035
% of total cell												blunt posterior	31.55	29.82	29.05	30.14		1.28035
	all cell type
blunt posterior	31.55		6.03									tapered posterior	93.97	94.12	94.74	94.2767		0.408207
tapered posterior	68.45		93.97									blunt posterior	6.03	5.88	5.26	5.72333		0.408207
blunt posterior	29.82		5.88
tapered posterior	70.18		94.12
blunt posterior	29.05		5.26
tapered posterior	70.95		94.74
Average % of total cells
	Control	KIN13-5 RNAi
tapered end	94.2767	69.86
blunt end	5.72333	30.14

[truncated: 1 more sheets: Fig 8B]
